# Supplementary material for: Safety Evaluation and Probiotic Potency Screening of Akkermansia muciniphila Strains Isolated from Human Feces and Breast Milk
Source: Microbiol Spectr. 2023 Feb 14;11(2):e03361-22. doi: 10.1128/spectrum.03361-22 (PMC10103750; doi:10.1128/spectrum.03361-22)
Supplement: Supplemental file 1 — Table S1. Download spectrum.03361-22-s0002.xlsx, XLSX file, 0.01 MB [file spectrum.03361-22-s0002.xlsx]

## Sheet: Sheet2
strains	Sample origin
	Sample type	Sample source	Male/Female	Age
AM01	Feces	Volunteer1	Male	26
AM02	Feces	Volunteer2	Male	21
AM03	Feces	Volunteer3	Male	30
AM04	Feces	Volunteer4	Female	33
AM05	Feces	Volunteer5	Male	29
AM06	Breast milk	Volunteer4	Female	32
AM07	Feces	Volunteer1	Male	26
AM08	Feces	Volunteer1	Male	26
AM09	Feces	Volunteer1	Male	26
AM10	Feces	Volunteer1	Male	26
AM11	Feces	Volunteer1	Male	26
AM12	Feces	Volunteer1	Male	26
AM13	Feces	Volunteer1	Male	26
AM14	Feces	Volunteer1	Male	26
AM15	Feces	Volunteer1	Male	26
AM16	Feces	Volunteer1	Male	26
AM17	Feces	Volunteer1	Male	26
AM18	Feces	Volunteer1	Male	26
AM19	Feces	Volunteer3	Male	30
AM20	Feces	Volunteer3	Male	30
AM21	Feces	Volunteer3	Male	30
AM22	Feces	Volunteer3	Male	30
AM23	Feces	Volunteer4	Female	33
AM24	Feces	Volunteer4	Female	33
AM25	Feces	Volunteer4	Female	33
AM26	Feces	Volunteer4	Female	33
AM27	Feces	Volunteer4	Female	33
AM28	Feces	Volunteer4	Female	33
AM29	Feces	Volunteer4	Female	33
AM30	Feces	Volunteer4	Female	33
AM31	Feces	Volunteer4	Female	33
