# Supplementary material for: Safety Evaluation and Probiotic Potency Screening of Akkermansia muciniphila Strains Isolated from Human Feces and Breast Milk
Source: Microbiol Spectr. 2023 Feb 14;11(2):e03361-22. doi: 10.1128/spectrum.03361-22 (PMC10103750; doi:10.1128/spectrum.03361-22)
Supplement: Supplemental file 2 — Table S2. Download spectrum.03361-22-s0003.xlsx, XLSX file, 0.03 MB [file spectrum.03361-22-s0003.xlsx]

## Sheet: AM01
Gene_id	Identity	E_value	VFDB_internal_id	VF_id	VF_name	Related_genes	Characteristics	Structure_features	Functions	Mechanism
AM01_GM000149	50.6	1.4e-85	VFG005359	CVF123	Streptococcal plasmin receptor/GAPDH	plr/gapA Glyceraldehyde 3-phosphate dehydrogenase, putative
AM01_GM002540	50.7	1.3e-31	VFG041304	SS047	Dot/Icm	lirB Dot/Icm type IV secretion system effector LirB		14 genes share detecable homology to the tra/trb genes of col1b-P9 plasmid, a member of the IncI class of conjugal plasmids; the second type IV secretion apparatus lvh(Legionella vir homologs) system is poorly characterized. Its 11 genes are located on a genomic-island-like region. It might play a role in the efficiency of host cell infection by L. pneumophila grown at lower temperatures. However…	Majority of the dot/icm genes are predicted to encode membrane-associated proteins;DotA is an integral cytoplasmic membrane protein with 8 membrane-spanning domians; IcmK and IcmB proteins are on bacterial surface; IcmQ, IcmS, IcmR, IcmW located in the bacterial cytoplasm;IcmS, IcmW, IvgA are chaperons; IcmX are periplasmic protein; RalF structure: 1XSZ	Allows survival and growth in macrophages, prevent phagosome acifidication and lysosome fusion, essential for induction of apoptosis in human macrophages
AM01_GM001437	51	7.6e-47	VFG016416	CVF567	Polysaccharide capsule	epsE sugar transferase; probable phospho-glucosyltransferase
AM01_GM001287	51.9	3.1e-251	VFG000079	VF0072	ClpC	clpC endopeptidase Clp ATP-binding chain C		27-kDa stress protein belongs to the Hsp100/Clp family; Regulation of Clp protease expression is mediated by CtsR, the product of the first gene in the ClpC operon	-	An ATPase promoting early escape form the phagosome of macrophages;ClpC is also required for adhesion and invasion, possibly by modulating the expression of InlA,InlB and ActA
AM01_GM001946	53.1	1.5e-16	VFG009316	CVF305	Pantothenate synthesis	panD aspartate 1-decarboxylase
AM01_GM002313	53.9	0	VFG047710	CVF845	Pyrimidine biosynthesis	FN3523_0021 carbamoyl-phosphate synthase large chain		CarB, CarA, and PyrB encode the large and small subunits of carbamoylphosphate synthetase and aspartate carbamoyl transferase, respectively. These enzymes catalyze the first two steps in the pyrimidine nucleotide biosynthetic pathway in many bacteria, including Francisella, and are required for the virulence of several pathogens, including Salmonella and E. coli	-	Mediating bacterial resistance to reactive oxygen species (ROS) that is important for phagosomal escape
AM01_GM001614	54.7	1.5e-95	VFG017987	CVF393	Capsule biosynthesis and transport	C8J_1344 hypothetical protein
AM01_GM000702	55.2	2.5e-132	VFG013618	CVF506	Heme biosynthesis	hemL glutamate-1-semialdehyde aminotransferase
AM01_GM001507	55.6	2.2e-105	VFG037104	CVF762	Methionine sulphoxide reductase	msrA/BpilB trifunctional thioredoxin/methionine sulfoxide reductase A/B protein
AM01_GM000133	56.2	1.8e-200	VFG043573	AI392	MOMP	CT396 molecular chaperone DnaK		-	-	Binds C3 and C3bi of the complement system and mediates the uptake of the bacteria via the CR1 and CR3 receptors of the macrophage
AM01_GM001700	58.5	4.7e-63	VFG000077	VF0074	ClpP	clpP ATP-dependent Clp protease proteolytic subunit		21.6 kDa protein belongs to a family of proteases highly conserved in prokaryotes and eukaryotes	-	Serine protease involved in proteolysis and is required for growth under stress conditions
AM01_GM002316	59.2	8.5e-118	VFG017752	CVF393	Capsule biosynthesis and transport	JJD26997_1764 GDP-fucose synthetase
AM01_GM002216	59.5	3.4e-124	VFG037923	CVF775	Capsule	M3Q_285 nucleoside-diphosphate sugar epimerase		GBS can be suclassified into serotypes according to the immunologic type of the polysaccharide capsule. Of the nine serotypes described so far, the type Ia, Ib, II, III and V are reponsible for the majority of invasive human GBS disease; serotype III is particularly important becasue it causes the majority of infection to neonates	The different capsular polysaccharides consists of high-molecular-weight polymers with a repeating unit composed of glucose, galactose, N-acetylglucosamine and sialic acid; sialic acid plays important role in virulence	Inhibits the binding of the activated complement factor C3b to the surface of S. agalactiae, preventing the activation of the alternative complement pathway and inhibits complement-mediated opsonophagocytosis
AM01_GM001428	59.7	4e-20	VFG011430	CVF383	LPS	acpXL acyl carrier protein		Composed of the O-antigen, core polysaccharides and lipid A; the genes involved in the biosynthesis of the basic O-antigen are located in the rfb/rfc loci; O-antigen modification is associated with temperate bacteriophages. Four different serotype-converting phages have been found: SfII, Sf6, SfV and SfX, which are involved in conversion of a serotype Y stain to serotypes 2a, 3b, 5a and X, respec…	-	Required for resistance to host defence and for the intracellular spread, but not for bacterial invasion
AM01_GM002074	63.1	9.7e-111	VFG017989	CVF393	Capsule biosynthesis and transport	C8J_1346 hypothetical protein
AM01_GM002383	64.9	2.5e-156	VFG018662	CVF153	Streptococcal enolase	eno enolase
AM01_GM002315	65.3	3.5e-132	VFG003402	CVF043	O-antigen	gmd GDP-D-mannose dehydratase		Y. enterocolitica O antigen expression is temperature regulated.	-	LPS O antigen mutants were severely impaired in their ability to colonize the Peyer's patches and did not colonize spleen and liver. The absence of O antigen in the outer membrane affects the expression of other Yersinia virulence factors.
AM01_GM002215	66	5.7e-109	VFG037938	CVF775	Capsule	M3Q_286 bifunctional UDP-N-acetylglucosamine pyrophosphorylase/glucosamine-1-phosphate N-acetyltransferase		GBS can be suclassified into serotypes according to the immunologic type of the polysaccharide capsule. Of the nine serotypes described so far, the type Ia, Ib, II, III and V are reponsible for the majority of invasive human GBS disease; serotype III is particularly important becasue it causes the majority of infection to neonates	The different capsular polysaccharides consists of high-molecular-weight polymers with a repeating unit composed of glucose, galactose, N-acetylglucosamine and sialic acid; sialic acid plays important role in virulence	Inhibits the binding of the activated complement factor C3b to the surface of S. agalactiae, preventing the activation of the alternative complement pathway and inhibits complement-mediated opsonophagocytosis
AM01_GM001583	66.2	1.9e-156	VFG018662	CVF153	Streptococcal enolase	eno enolase
AM01_GM000135	66.9	2.5e-198	VFG043575	AI394	polymorphic membrane protein (PmpD)/pmp21	CPn0134 chaperonin GroEL
AM01_GM001703	73.1	3.9e-177	VFG046467	CVF827	EF-Tu	FN3523_1640 translation elongation factor Tu		-	-	Surface-expressed elongation factor-Tu (EF-Tu) mediates attachment by interacting with host cell nucleolin

## Sheet: AM02
Gene_id	Identity	E_value	VFDB_internal_id	VF_id	VF_name	Related_genes	Characteristics	Structure_features	Functions	Mechanism
AM02_GM002454	50.5	1.7e-46	VFG016416	CVF567	Polysaccharide capsule	epsE sugar transferase; probable phospho-glucosyltransferase				Play a potential role in the synthesis and transport of autoinducer molecules during biofilm formation	-
AM02_GM000686	50.6	1.4e-85	VFG005359	CVF123	Streptococcal plasmin receptor/GAPDH	plr/gapA Glyceraldehyde 3-phosphate dehydrogenase, putative				Inhibits the binding of the activated complement factor C3b to the surface of S. agalactiae, preventing the activation of the alternative complement pathway and inhibits complement-mediated opsonophagocytosis	-
AM02_GM002529	50.7	1.3e-31	VFG041304	SS047	Dot/Icm	lirB Dot/Icm type IV secretion system effector LirB		14 genes share detecable homology to the tra/trb genes of col1b-P9 plasmid, a member of the IncI class of conjugal plasmids; the second type IV secretion apparatus lvh(Legionella vir homologs) system is poorly characterized. Its 11 genes are located on a genomic-island-like region. It might play a role in the efficiency of host cell infection by L. pneumophila grown at lower temperatures. However…	Majority of the dot/icm genes are predicted to encode membrane-associated proteins;DotA is an integral cytoplasmic membrane protein with 8 membrane-spanning domians; IcmK and IcmB proteins are on bacterial surface; IcmQ, IcmS, IcmR, IcmW located in the bacterial cytoplasm;IcmS, IcmW, IvgA are chaperons; IcmX are periplasmic protein; RalF structure: 1XSZ	Inhibits the binding of the activated complement factor C3b to the surface of S. agalactiae, preventing the activation of the alternative complement pathway and inhibits complement-mediated opsonophagocytosis	-
AM02_GM001626	51.9	1.1e-251	VFG000079	VF0072	ClpC	clpC endopeptidase Clp ATP-binding chain C		27-kDa stress protein belongs to the Hsp100/Clp family; Regulation of Clp protease expression is mediated by CtsR, the product of the first gene in the ClpC operon	-
AM02_GM001416	52.7	5.6e-86	VFG006042	CVF186	Capsule	cpsY transcriptional regulator CpsY		GBS can be suclassified into serotypes according to the immunologic type of the polysaccharide capsule. Of the nine serotypes described so far, the type Ia, Ib, II, III and V are reponsible for the majority of invasive human GBS disease; serotype III is particularly important becasue it causes the majority of infection to neonates	The different capsular polysaccharides consists of high-molecular-weight polymers with a repeating unit composed of glucose, galactose, N-acetylglucosamine and sialic acid; sialic acid plays important role in virulence
AM02_GM001495	53.1	1.5e-16	VFG009316	CVF305	Pantothenate synthesis	panD aspartate 1-decarboxylase				LPS O antigen mutants were severely impaired in their ability to colonize the Peyer's patches and did not colonize spleen and liver. The absence of O antigen in the outer membrane affects the expression of other Yersinia virulence factors.	-
AM02_GM002115	54.1	0	VFG047710	CVF845	Pyrimidine biosynthesis	FN3523_0021 carbamoyl-phosphate synthase large chain		CarB, CarA, and PyrB encode the large and small subunits of carbamoylphosphate synthetase and aspartate carbamoyl transferase, respectively. These enzymes catalyze the first two steps in the pyrimidine nucleotide biosynthetic pathway in many bacteria, including Francisella, and are required for the virulence of several pathogens, including Salmonella and E. coli	-	Mediating bacterial resistance to reactive oxygen species (ROS) that is important for phagosomal escape	-
AM02_GM002658	54.7	1.5e-95	VFG017987	CVF393	Capsule biosynthesis and transport	C8J_1344 hypothetical protein				Mediating bacterial resistance to reactive oxygen species (ROS) that is important for phagosomal escape	-
AM02_GM001212	55.2	2.5e-132	VFG013618	CVF506	Heme biosynthesis	hemL glutamate-1-semialdehyde aminotransferase
AM02_GM001888	55.6	5e-105	VFG037104	CVF762	Methionine sulphoxide reductase	msrA/BpilB trifunctional thioredoxin/methionine sulfoxide reductase A/B protein				Inhibits the binding of the activated complement factor C3b to the surface of S. agalactiae, preventing the activation of the alternative complement pathway and inhibits complement-mediated opsonophagocytosis	-
AM02_GM001914	58.5	4.7e-63	VFG000077	VF0074	ClpP	clpP ATP-dependent Clp protease proteolytic subunit		21.6 kDa protein belongs to a family of proteases highly conserved in prokaryotes and eukaryotes	-
AM02_GM000672	59.5	1.2e-199	VFG043573	AI392	MOMP	CT396 molecular chaperone DnaK		-	-	Inhibits the binding of the activated complement factor C3b to the surface of S. agalactiae, preventing the activation of the alternative complement pathway and inhibits complement-mediated opsonophagocytosis	-
AM02_GM002461	59.7	4e-20	VFG011430	CVF383	LPS	acpXL acyl carrier protein		Composed of the O-antigen, core polysaccharides and lipid A; the genes involved in the biosynthesis of the basic O-antigen are located in the rfb/rfc loci; O-antigen modification is associated with temperate bacteriophages. Four different serotype-converting phages have been found: SfII, Sf6, SfV and SfX, which are involved in conversion of a serotype Y stain to serotypes 2a, 3b, 5a and X, respec…	-	Required for resistance to host defence and for the intracellular spread, but not for bacterial invasion	-
AM02_GM002112	60	3.5e-119	VFG017752	CVF393	Capsule biosynthesis and transport	JJD26997_1764 GDP-fucose synthetase				Inhibits the binding of the activated complement factor C3b to the surface of S. agalactiae, preventing the activation of the alternative complement pathway and inhibits complement-mediated opsonophagocytosis	-
AM02_GM002045	60.1	4.1e-125	VFG037923	CVF775	Capsule	M3Q_285 nucleoside-diphosphate sugar epimerase		GBS can be suclassified into serotypes according to the immunologic type of the polysaccharide capsule. Of the nine serotypes described so far, the type Ia, Ib, II, III and V are reponsible for the majority of invasive human GBS disease; serotype III is particularly important becasue it causes the majority of infection to neonates	The different capsular polysaccharides consists of high-molecular-weight polymers with a repeating unit composed of glucose, galactose, N-acetylglucosamine and sialic acid; sialic acid plays important role in virulence	Allows survival and growth in macrophages, prevent phagosome acifidication and lysosome fusion, essential for induction of apoptosis in human macrophages	Assemble and activate a type IV secretion system in the bacterial membrane that exports plasmid and virulence factors to inhibit the phago-lysosome fusion and reprogram the Legionella-bearing vacuole; IcmS was shown to bind members of the SidE family (SidE, SdeA, SdeB, SdeC) and to be required for the export of SdeA; IcmW interacted with and was required for the translocation of additional Dot/Ic…
AM02_GM000004	63.1	9.7e-111	VFG017989	CVF393	Capsule biosynthesis and transport	C8J_1346 hypothetical protein
AM02_GM002209	64.9	6.5e-157	VFG018662	CVF153	Streptococcal enolase	eno enolase				Required for resistance to host defence and for the intracellular spread, but not for bacterial invasion	-
AM02_GM002113	65.3	3.5e-132	VFG003402	CVF043	O-antigen	gmd GDP-D-mannose dehydratase		Y. enterocolitica O antigen expression is temperature regulated.	-	Mediating bacterial resistance to reactive oxygen species (ROS) that is important for phagosomal escape	-
AM02_GM002046	65.6	9.8e-109	VFG037938	CVF775	Capsule	M3Q_286 bifunctional UDP-N-acetylglucosamine pyrophosphorylase/glucosamine-1-phosphate N-acetyltransferase		GBS can be suclassified into serotypes according to the immunologic type of the polysaccharide capsule. Of the nine serotypes described so far, the type Ia, Ib, II, III and V are reponsible for the majority of invasive human GBS disease; serotype III is particularly important becasue it causes the majority of infection to neonates	The different capsular polysaccharides consists of high-molecular-weight polymers with a repeating unit composed of glucose, galactose, N-acetylglucosamine and sialic acid; sialic acid plays important role in virulence	Allows survival and growth in macrophages, prevent phagosome acifidication and lysosome fusion, essential for induction of apoptosis in human macrophages	Assemble and activate a type IV secretion system in the bacterial membrane that exports plasmid and virulence factors to inhibit the phago-lysosome fusion and reprogram the Legionella-bearing vacuole; IcmS was shown to bind members of the SidE family (SidE, SdeA, SdeB, SdeC) and to be required for the export of SdeA; IcmW interacted with and was required for the translocation of additional Dot/Ic…
AM02_GM001807	66.2	8.4e-157	VFG018662	CVF153	Streptococcal enolase	eno enolase				Necessary for motility, adhesion and invasion;glycosylation of the flagellin may play a role in provoking a proinflamatory response	-
AM02_GM000674	67.2	1.1e-198	VFG043575	AI394	polymorphic membrane protein (PmpD)/pmp21	CPn0134 chaperonin GroEL
AM02_GM001911	73.1	3.9e-177	VFG046467	CVF827	EF-Tu	FN3523_1640 translation elongation factor Tu		-	-	Involved in immune system evasion, attachment to epithelial tissue, important mediator of the proinflammatory response;LOS sialylation (by the enzyme Lst) prevents complement deposition and phagocytosis by neutrophils;LOS modification by phosphoethanolamine (by the enzyme LptA) provides resistance to antimicrobial peptides and complement	Binds to asialoglycoprotein receptors on the host cell surface

## Sheet: AM03
Gene_id	Identity	E_value	VFDB_internal_id	VF_id	VF_name	Related_genes	Characteristics	Structure_features	Functions	Mechanism
AM03_GM002440	50.5	1.7e-46	VFG016416	CVF567	Polysaccharide capsule	epsE sugar transferase; probable phospho-glucosyltransferase
AM03_GM000978	50.6	1.4e-85	VFG005359	CVF123	Streptococcal plasmin receptor/GAPDH	plr/gapA Glyceraldehyde 3-phosphate dehydrogenase, putative
AM03_GM002604	50.7	1.3e-31	VFG041304	SS047	Dot/Icm	lirB Dot/Icm type IV secretion system effector LirB		14 genes share detecable homology to the tra/trb genes of col1b-P9 plasmid, a member of the IncI class of conjugal plasmids; the second type IV secretion apparatus lvh(Legionella vir homologs) system is poorly characterized. Its 11 genes are located on a genomic-island-like region. It might play a role in the efficiency of host cell infection by L. pneumophila grown at lower temperatures. However…	Majority of the dot/icm genes are predicted to encode membrane-associated proteins;DotA is an integral cytoplasmic membrane protein with 8 membrane-spanning domians; IcmK and IcmB proteins are on bacterial surface; IcmQ, IcmS, IcmR, IcmW located in the bacterial cytoplasm;IcmS, IcmW, IvgA are chaperons; IcmX are periplasmic protein; RalF structure: 1XSZ	Allows survival and growth in macrophages, prevent phagosome acifidication and lysosome fusion, essential for induction of apoptosis in human macrophages	Assemble and activate a type IV secretion system in the bacterial membrane that exports plasmid and virulence factors to inhibit the phago-lysosome fusion and reprogram the Legionella-bearing vacuole; IcmS was shown to bind members of the SidE family (SidE, SdeA, SdeB, SdeC) and to be required for the export of SdeA; IcmW interacted with and was required for the translocation of additional Dot/Ic…
AM03_GM001667	51.9	1.1e-251	VFG000079	VF0072	ClpC	clpC endopeptidase Clp ATP-binding chain C		27-kDa stress protein belongs to the Hsp100/Clp family; Regulation of Clp protease expression is mediated by CtsR, the product of the first gene in the ClpC operon	-	An ATPase promoting early escape form the phagosome of macrophages;ClpC is also required for adhesion and invasion, possibly by modulating the expression of InlA,InlB and ActA	-
AM03_GM001458	52.7	5.6e-86	VFG006042	CVF186	Capsule	cpsY transcriptional regulator CpsY		GBS can be suclassified into serotypes according to the immunologic type of the polysaccharide capsule. Of the nine serotypes described so far, the type Ia, Ib, II, III and V are reponsible for the majority of invasive human GBS disease; serotype III is particularly important becasue it causes the majority of infection to neonates	The different capsular polysaccharides consists of high-molecular-weight polymers with a repeating unit composed of glucose, galactose, N-acetylglucosamine and sialic acid; sialic acid plays important role in virulence	Inhibits the binding of the activated complement factor C3b to the surface of S. agalactiae, preventing the activation of the alternative complement pathway and inhibits complement-mediated opsonophagocytosis	-
AM03_GM001537	53.1	1.5e-16	VFG009316	CVF305	Pantothenate synthesis	panD aspartate 1-decarboxylase
AM03_GM002157	54.1	0	VFG047710	CVF845	Pyrimidine biosynthesis	FN3523_0021 carbamoyl-phosphate synthase large chain		CarB, CarA, and PyrB encode the large and small subunits of carbamoylphosphate synthetase and aspartate carbamoyl transferase, respectively. These enzymes catalyze the first two steps in the pyrimidine nucleotide biosynthetic pathway in many bacteria, including Francisella, and are required for the virulence of several pathogens, including Salmonella and E. coli	-	Mediating bacterial resistance to reactive oxygen species (ROS) that is important for phagosomal escape	-
AM03_GM002657	54.7	1.5e-95	VFG017987	CVF393	Capsule biosynthesis and transport	C8J_1344 hypothetical protein
AM03_GM001254	55.2	2.5e-132	VFG013618	CVF506	Heme biosynthesis	hemL glutamate-1-semialdehyde aminotransferase
AM03_GM001851	55.6	5e-105	VFG037104	CVF762	Methionine sulphoxide reductase	msrA/BpilB trifunctional thioredoxin/methionine sulfoxide reductase A/B protein
AM03_GM001956	58.5	4.7e-63	VFG000077	VF0074	ClpP	clpP ATP-dependent Clp protease proteolytic subunit		21.6 kDa protein belongs to a family of proteases highly conserved in prokaryotes and eukaryotes	-	Serine protease involved in proteolysis and is required for growth under stress conditions	-
AM03_GM000992	59.5	1.2e-199	VFG043573	AI392	MOMP	CT396 molecular chaperone DnaK		-	-	Binds C3 and C3bi of the complement system and mediates the uptake of the bacteria via the CR1 and CR3 receptors of the macrophage	-
AM03_GM002433	59.7	4e-20	VFG011430	CVF383	LPS	acpXL acyl carrier protein		Composed of the O-antigen, core polysaccharides and lipid A; the genes involved in the biosynthesis of the basic O-antigen are located in the rfb/rfc loci; O-antigen modification is associated with temperate bacteriophages. Four different serotype-converting phages have been found: SfII, Sf6, SfV and SfX, which are involved in conversion of a serotype Y stain to serotypes 2a, 3b, 5a and X, respec…	-	Required for resistance to host defence and for the intracellular spread, but not for bacterial invasion	-
AM03_GM002154	60	3.5e-119	VFG017752	CVF393	Capsule biosynthesis and transport	JJD26997_1764 GDP-fucose synthetase
AM03_GM002087	60.1	4.1e-125	VFG037923	CVF775	Capsule	M3Q_285 nucleoside-diphosphate sugar epimerase		GBS can be suclassified into serotypes according to the immunologic type of the polysaccharide capsule. Of the nine serotypes described so far, the type Ia, Ib, II, III and V are reponsible for the majority of invasive human GBS disease; serotype III is particularly important becasue it causes the majority of infection to neonates	The different capsular polysaccharides consists of high-molecular-weight polymers with a repeating unit composed of glucose, galactose, N-acetylglucosamine and sialic acid; sialic acid plays important role in virulence	Inhibits the binding of the activated complement factor C3b to the surface of S. agalactiae, preventing the activation of the alternative complement pathway and inhibits complement-mediated opsonophagocytosis	-
AM03_GM000580	63.1	9.7e-111	VFG017989	CVF393	Capsule biosynthesis and transport	C8J_1346 hypothetical protein
AM03_GM002250	64.9	6.5e-157	VFG018662	CVF153	Streptococcal enolase	eno enolase
AM03_GM002155	65.3	3.5e-132	VFG003402	CVF043	O-antigen	gmd GDP-D-mannose dehydratase		Y. enterocolitica O antigen expression is temperature regulated.	-	LPS O antigen mutants were severely impaired in their ability to colonize the Peyer's patches and did not colonize spleen and liver. The absence of O antigen in the outer membrane affects the expression of other Yersinia virulence factors.	-
AM03_GM002088	65.6	9.8e-109	VFG037938	CVF775	Capsule	M3Q_286 bifunctional UDP-N-acetylglucosamine pyrophosphorylase/glucosamine-1-phosphate N-acetyltransferase		GBS can be suclassified into serotypes according to the immunologic type of the polysaccharide capsule. Of the nine serotypes described so far, the type Ia, Ib, II, III and V are reponsible for the majority of invasive human GBS disease; serotype III is particularly important becasue it causes the majority of infection to neonates	The different capsular polysaccharides consists of high-molecular-weight polymers with a repeating unit composed of glucose, galactose, N-acetylglucosamine and sialic acid; sialic acid plays important role in virulence	Inhibits the binding of the activated complement factor C3b to the surface of S. agalactiae, preventing the activation of the alternative complement pathway and inhibits complement-mediated opsonophagocytosis	-
AM03_GM001933	66.2	8.4e-157	VFG018662	CVF153	Streptococcal enolase	eno enolase
AM03_GM000990	67.2	1.1e-198	VFG043575	AI394	polymorphic membrane protein (PmpD)/pmp21	CPn0134 chaperonin GroEL
AM03_GM001953	73.1	3.9e-177	VFG046467	CVF827	EF-Tu	FN3523_1640 translation elongation factor Tu		-	-	Surface-expressed elongation factor-Tu (EF-Tu) mediates attachment by interacting with host cell nucleolin	-

## Sheet: AM04
Gene_id	Identity	E_value	VFDB_internal_id	VF_id	VF_name	Related_genes	Characteristics	Structure_features	Functions	Mechanism
AM04_GM000149	50.6	1.4e-85	VFG005359	CVF123	Streptococcal plasmin receptor/GAPDH	plr/gapA Glyceraldehyde 3-phosphate dehydrogenase, putative			The different capsular polysaccharides consists of high-molecular-weight polymers with a repeating unit composed of glucose, galactose, N-acetylglucosamine and sialic acid; sialic acid plays important role in virulence	Inhibits the binding of the activated complement factor C3b to the surface of S. agalactiae, preventing the activation of the alternative complement pathway and inhibits complement-mediated opsonophagocytosis	-
AM04_GM002541	50.7	1.3e-31	VFG041304	SS047	Dot/Icm	lirB Dot/Icm type IV secretion system effector LirB		14 genes share detecable homology to the tra/trb genes of col1b-P9 plasmid, a member of the IncI class of conjugal plasmids; the second type IV secretion apparatus lvh(Legionella vir homologs) system is poorly characterized. Its 11 genes are located on a genomic-island-like region. It might play a role in the efficiency of host cell infection by L. pneumophila grown at lower temperatures. However…	The different capsular polysaccharides consists of high-molecular-weight polymers with a repeating unit composed of glucose, galactose, N-acetylglucosamine and sialic acid; sialic acid plays important role in virulence	Inhibits the binding of the activated complement factor C3b to the surface of S. agalactiae, preventing the activation of the alternative complement pathway and inhibits complement-mediated opsonophagocytosis	-
AM04_GM001852	51	7.6e-47	VFG016416	CVF567	Polysaccharide capsule	epsE sugar transferase; probable phospho-glucosyltransferase
AM04_GM001319	51.9	3.1e-251	VFG000079	VF0072	ClpC	clpC endopeptidase Clp ATP-binding chain C		27-kDa stress protein belongs to the Hsp100/Clp family; Regulation of Clp protease expression is mediated by CtsR, the product of the first gene in the ClpC operon	Majority of the dot/icm genes are predicted to encode membrane-associated proteins;DotA is an integral cytoplasmic membrane protein with 8 membrane-spanning domians; IcmK and IcmB proteins are on bacterial surface; IcmQ, IcmS, IcmR, IcmW located in the bacterial cytoplasm;IcmS, IcmW, IvgA are chaperons; IcmX are periplasmic protein; RalF structure: 1XSZ	Allows survival and growth in macrophages, prevent phagosome acifidication and lysosome fusion, essential for induction of apoptosis in human macrophages	Assemble and activate a type IV secretion system in the bacterial membrane that exports plasmid and virulence factors to inhibit the phago-lysosome fusion and reprogram the Legionella-bearing vacuole; IcmS was shown to bind members of the SidE family (SidE, SdeA, SdeB, SdeC) and to be required for the export of SdeA; IcmW interacted with and was required for the translocation of additional Dot/Ic…
AM04_GM001075	53.1	1.5e-16	VFG009316	CVF305	Pantothenate synthesis	panD aspartate 1-decarboxylase
AM04_GM002450	53.9	0	VFG047710	CVF845	Pyrimidine biosynthesis	FN3523_0021 carbamoyl-phosphate synthase large chain		CarB, CarA, and PyrB encode the large and small subunits of carbamoylphosphate synthetase and aspartate carbamoyl transferase, respectively. These enzymes catalyze the first two steps in the pyrimidine nucleotide biosynthetic pathway in many bacteria, including Francisella, and are required for the virulence of several pathogens, including Salmonella and E. coli
AM04_GM001524	54.7	1.5e-95	VFG017987	CVF393	Capsule biosynthesis and transport	C8J_1344 hypothetical protein
AM04_GM000700	55.2	2.5e-132	VFG013618	CVF506	Heme biosynthesis	hemL glutamate-1-semialdehyde aminotransferase
AM04_GM001922	55.6	2.2e-105	VFG037104	CVF762	Methionine sulphoxide reductase	msrA/BpilB trifunctional thioredoxin/methionine sulfoxide reductase A/B protein
AM04_GM000133	56.2	1.8e-200	VFG043573	AI392	MOMP	CT396 molecular chaperone DnaK		-	The different capsular polysaccharides consists of high-molecular-weight polymers with a repeating unit composed of glucose, galactose, N-acetylglucosamine and sialic acid; sialic acid plays important role in virulence	Inhibits the binding of the activated complement factor C3b to the surface of S. agalactiae, preventing the activation of the alternative complement pathway and inhibits complement-mediated opsonophagocytosis	-
AM04_GM001439	58.5	4.7e-63	VFG000077	VF0074	ClpP	clpP ATP-dependent Clp protease proteolytic subunit		21.6 kDa protein belongs to a family of proteases highly conserved in prokaryotes and eukaryotes	-	Play a potential role in the synthesis and transport of autoinducer molecules during biofilm formation	-
AM04_GM002453	59.2	8.5e-118	VFG017752	CVF393	Capsule biosynthesis and transport	JJD26997_1764 GDP-fucose synthetase
AM04_GM002262	59.5	3.4e-124	VFG037923	CVF775	Capsule	M3Q_285 nucleoside-diphosphate sugar epimerase		GBS can be suclassified into serotypes according to the immunologic type of the polysaccharide capsule. Of the nine serotypes described so far, the type Ia, Ib, II, III and V are reponsible for the majority of invasive human GBS disease; serotype III is particularly important becasue it causes the majority of infection to neonates
AM04_GM001843	59.7	4e-20	VFG011430	CVF383	LPS	acpXL acyl carrier protein		Composed of the O-antigen, core polysaccharides and lipid A; the genes involved in the biosynthesis of the basic O-antigen are located in the rfb/rfc loci; O-antigen modification is associated with temperate bacteriophages. Four different serotype-converting phages have been found: SfII, Sf6, SfV and SfX, which are involved in conversion of a serotype Y stain to serotypes 2a, 3b, 5a and X, respec…
AM04_GM002120	63.1	9.7e-111	VFG017989	CVF393	Capsule biosynthesis and transport	C8J_1346 hypothetical protein
AM04_GM001595	64.9	2.5e-156	VFG018662	CVF153	Streptococcal enolase	eno enolase
AM04_GM002452	65.3	3.5e-132	VFG003402	CVF043	O-antigen	gmd GDP-D-mannose dehydratase		Y. enterocolitica O antigen expression is temperature regulated.
AM04_GM002261	66	5.7e-109	VFG037938	CVF775	Capsule	M3Q_286 bifunctional UDP-N-acetylglucosamine pyrophosphorylase/glucosamine-1-phosphate N-acetyltransferase		GBS can be suclassified into serotypes according to the immunologic type of the polysaccharide capsule. Of the nine serotypes described so far, the type Ia, Ib, II, III and V are reponsible for the majority of invasive human GBS disease; serotype III is particularly important becasue it causes the majority of infection to neonates
AM04_GM001998	66.2	1.9e-156	VFG018662	CVF153	Streptococcal enolase	eno enolase
AM04_GM000135	66.9	2.5e-198	VFG043575	AI394	polymorphic membrane protein (PmpD)/pmp21	CPn0134 chaperonin GroEL
AM04_GM001436	73.1	3.9e-177	VFG046467	CVF827	EF-Tu	FN3523_1640 translation elongation factor Tu		-

## Sheet: AM05
Gene_id	Identity	E_value	VFDB_internal_id	VF_id	VF_name	Related_genes	Characteristics	Structure_features	Functions	Mechanism
AM05_GM000149	50.6	1.4e-85	VFG005359	CVF123	Streptococcal plasmin receptor/GAPDH	plr/gapA Glyceraldehyde 3-phosphate dehydrogenase, putative
AM05_GM002543	50.7	1.3e-31	VFG041304	SS047	Dot/Icm	lirB Dot/Icm type IV secretion system effector LirB		14 genes share detecable homology to the tra/trb genes of col1b-P9 plasmid, a member of the IncI class of conjugal plasmids; the second type IV secretion apparatus lvh(Legionella vir homologs) system is poorly characterized. Its 11 genes are located on a genomic-island-like region. It might play a role in the efficiency of host cell infection by L. pneumophila grown at lower temperatures. However…	Majority of the dot/icm genes are predicted to encode membrane-associated proteins;DotA is an integral cytoplasmic membrane protein with 8 membrane-spanning domians; IcmK and IcmB proteins are on bacterial surface; IcmQ, IcmS, IcmR, IcmW located in the bacterial cytoplasm;IcmS, IcmW, IvgA are chaperons; IcmX are periplasmic protein; RalF structure: 1XSZ	Allows survival and growth in macrophages, prevent phagosome acifidication and lysosome fusion, essential for induction of apoptosis in human macrophages	Assemble and activate a type IV secretion system in the bacterial membrane that exports plasmid and virulence factors to inhibit the phago-lysosome fusion and reprogram the Legionella-bearing vacuole; IcmS was shown to bind members of the SidE family (SidE, SdeA, SdeB, SdeC) and to be required for the export of SdeA; IcmW interacted with and was required for the translocation of additional Dot/Ic…
AM05_GM001853	51	7.6e-47	VFG016416	CVF567	Polysaccharide capsule	epsE sugar transferase; probable phospho-glucosyltransferase
AM05_GM001319	51.9	3.1e-251	VFG000079	VF0072	ClpC	clpC endopeptidase Clp ATP-binding chain C		27-kDa stress protein belongs to the Hsp100/Clp family; Regulation of Clp protease expression is mediated by CtsR, the product of the first gene in the ClpC operon	-	An ATPase promoting early escape form the phagosome of macrophages;ClpC is also required for adhesion and invasion, possibly by modulating the expression of InlA,InlB and ActA	-
AM05_GM001076	53.1	1.5e-16	VFG009316	CVF305	Pantothenate synthesis	panD aspartate 1-decarboxylase
AM05_GM002451	53.9	0	VFG047710	CVF845	Pyrimidine biosynthesis	FN3523_0021 carbamoyl-phosphate synthase large chain		CarB, CarA, and PyrB encode the large and small subunits of carbamoylphosphate synthetase and aspartate carbamoyl transferase, respectively. These enzymes catalyze the first two steps in the pyrimidine nucleotide biosynthetic pathway in many bacteria, including Francisella, and are required for the virulence of several pathogens, including Salmonella and E. coli	-	Mediating bacterial resistance to reactive oxygen species (ROS) that is important for phagosomal escape	-
AM05_GM001524	54.7	1.5e-95	VFG017987	CVF393	Capsule biosynthesis and transport	C8J_1344 hypothetical protein
AM05_GM000700	55.2	2.5e-132	VFG013618	CVF506	Heme biosynthesis	hemL glutamate-1-semialdehyde aminotransferase
AM05_GM001923	55.6	2.2e-105	VFG037104	CVF762	Methionine sulphoxide reductase	msrA/BpilB trifunctional thioredoxin/methionine sulfoxide reductase A/B protein
AM05_GM000133	56.2	1.8e-200	VFG043573	AI392	MOMP	CT396 molecular chaperone DnaK		-	-	Binds C3 and C3bi of the complement system and mediates the uptake of the bacteria via the CR1 and CR3 receptors of the macrophage	-
AM05_GM001439	58.5	4.7e-63	VFG000077	VF0074	ClpP	clpP ATP-dependent Clp protease proteolytic subunit		21.6 kDa protein belongs to a family of proteases highly conserved in prokaryotes and eukaryotes	-	Serine protease involved in proteolysis and is required for growth under stress conditions	-
AM05_GM002454	59.2	8.5e-118	VFG017752	CVF393	Capsule biosynthesis and transport	JJD26997_1764 GDP-fucose synthetase
AM05_GM002263	59.5	3.4e-124	VFG037923	CVF775	Capsule	M3Q_285 nucleoside-diphosphate sugar epimerase		GBS can be suclassified into serotypes according to the immunologic type of the polysaccharide capsule. Of the nine serotypes described so far, the type Ia, Ib, II, III and V are reponsible for the majority of invasive human GBS disease; serotype III is particularly important becasue it causes the majority of infection to neonates	The different capsular polysaccharides consists of high-molecular-weight polymers with a repeating unit composed of glucose, galactose, N-acetylglucosamine and sialic acid; sialic acid plays important role in virulence	Inhibits the binding of the activated complement factor C3b to the surface of S. agalactiae, preventing the activation of the alternative complement pathway and inhibits complement-mediated opsonophagocytosis	-
AM05_GM001844	59.7	4e-20	VFG011430	CVF383	LPS	acpXL acyl carrier protein		Composed of the O-antigen, core polysaccharides and lipid A; the genes involved in the biosynthesis of the basic O-antigen are located in the rfb/rfc loci; O-antigen modification is associated with temperate bacteriophages. Four different serotype-converting phages have been found: SfII, Sf6, SfV and SfX, which are involved in conversion of a serotype Y stain to serotypes 2a, 3b, 5a and X, respec…	-	Required for resistance to host defence and for the intracellular spread, but not for bacterial invasion	-
AM05_GM002121	63.1	9.7e-111	VFG017989	CVF393	Capsule biosynthesis and transport	C8J_1346 hypothetical protein
AM05_GM001595	64.9	2.5e-156	VFG018662	CVF153	Streptococcal enolase	eno enolase
AM05_GM002453	65.3	3.5e-132	VFG003402	CVF043	O-antigen	gmd GDP-D-mannose dehydratase		Y. enterocolitica O antigen expression is temperature regulated.	-	LPS O antigen mutants were severely impaired in their ability to colonize the Peyer's patches and did not colonize spleen and liver. The absence of O antigen in the outer membrane affects the expression of other Yersinia virulence factors.	-
AM05_GM002262	66	5.7e-109	VFG037938	CVF775	Capsule	M3Q_286 bifunctional UDP-N-acetylglucosamine pyrophosphorylase/glucosamine-1-phosphate N-acetyltransferase		GBS can be suclassified into serotypes according to the immunologic type of the polysaccharide capsule. Of the nine serotypes described so far, the type Ia, Ib, II, III and V are reponsible for the majority of invasive human GBS disease; serotype III is particularly important becasue it causes the majority of infection to neonates	The different capsular polysaccharides consists of high-molecular-weight polymers with a repeating unit composed of glucose, galactose, N-acetylglucosamine and sialic acid; sialic acid plays important role in virulence	Inhibits the binding of the activated complement factor C3b to the surface of S. agalactiae, preventing the activation of the alternative complement pathway and inhibits complement-mediated opsonophagocytosis	-
AM05_GM001999	66.2	1.9e-156	VFG018662	CVF153	Streptococcal enolase	eno enolase
AM05_GM000135	66.9	2.5e-198	VFG043575	AI394	polymorphic membrane protein (PmpD)/pmp21	CPn0134 chaperonin GroEL
AM05_GM001436	73.1	3.9e-177	VFG046467	CVF827	EF-Tu	FN3523_1640 translation elongation factor Tu		-	-	Surface-expressed elongation factor-Tu (EF-Tu) mediates attachment by interacting with host cell nucleolin	-

## Sheet: AM06
Gene_id	Identity	E_value	VFDB_internal_id	VF_id	VF_name	Related_genes	Characteristics	Structure_features	Functions	Mechanism
AM06_GM000149	50.6	1.4e-85	VFG005359	CVF123	Streptococcal plasmin receptor/GAPDH	plr/gapA Glyceraldehyde 3-phosphate dehydrogenase, putative
AM06_GM002528	50.7	1.3e-31	VFG041304	SS047	Dot/Icm	lirB Dot/Icm type IV secretion system effector LirB		14 genes share detecable homology to the tra/trb genes of col1b-P9 plasmid, a member of the IncI class of conjugal plasmids; the second type IV secretion apparatus lvh(Legionella vir homologs) system is poorly characterized. Its 11 genes are located on a genomic-island-like region. It might play a role in the efficiency of host cell infection by L. pneumophila grown at lower temperatures. However…	Majority of the dot/icm genes are predicted to encode membrane-associated proteins;DotA is an integral cytoplasmic membrane protein with 8 membrane-spanning domians; IcmK and IcmB proteins are on bacterial surface; IcmQ, IcmS, IcmR, IcmW located in the bacterial cytoplasm;IcmS, IcmW, IvgA are chaperons; IcmX are periplasmic protein; RalF structure: 1XSZ	Allows survival and growth in macrophages, prevent phagosome acifidication and lysosome fusion, essential for induction of apoptosis in human macrophages	Assemble and activate a type IV secretion system in the bacterial membrane that exports plasmid and virulence factors to inhibit the phago-lysosome fusion and reprogram the Legionella-bearing vacuole; IcmS was shown to bind members of the SidE family (SidE, SdeA, SdeB, SdeC) and to be required for the export of SdeA; IcmW interacted with and was required for the translocation of additional Dot/Ic…
AM06_GM001608	51	7.6e-47	VFG016416	CVF567	Polysaccharide capsule	epsE sugar transferase; probable phospho-glucosyltransferase
AM06_GM001311	51.9	3.1e-251	VFG000079	VF0072	ClpC	clpC endopeptidase Clp ATP-binding chain C		27-kDa stress protein belongs to the Hsp100/Clp family; Regulation of Clp protease expression is mediated by CtsR, the product of the first gene in the ClpC operon	-	An ATPase promoting early escape form the phagosome of macrophages;ClpC is also required for adhesion and invasion, possibly by modulating the expression of InlA,InlB and ActA	-
AM06_GM001993	53.1	1.5e-16	VFG009316	CVF305	Pantothenate synthesis	panD aspartate 1-decarboxylase
AM06_GM002358	53.9	0	VFG047710	CVF845	Pyrimidine biosynthesis	FN3523_0021 carbamoyl-phosphate synthase large chain		CarB, CarA, and PyrB encode the large and small subunits of carbamoylphosphate synthetase and aspartate carbamoyl transferase, respectively. These enzymes catalyze the first two steps in the pyrimidine nucleotide biosynthetic pathway in many bacteria, including Francisella, and are required for the virulence of several pathogens, including Salmonella and E. coli	-	Mediating bacterial resistance to reactive oxygen species (ROS) that is important for phagosomal escape	-
AM06_GM001785	54.7	1.5e-95	VFG017987	CVF393	Capsule biosynthesis and transport	C8J_1344 hypothetical protein
AM06_GM000701	55.2	2.5e-132	VFG013618	CVF506	Heme biosynthesis	hemL glutamate-1-semialdehyde aminotransferase
AM06_GM001678	55.6	2.2e-105	VFG037104	CVF762	Methionine sulphoxide reductase	msrA/BpilB trifunctional thioredoxin/methionine sulfoxide reductase A/B protein
AM06_GM000133	56.2	1.8e-200	VFG043573	AI392	MOMP	CT396 molecular chaperone DnaK		-	-	Binds C3 and C3bi of the complement system and mediates the uptake of the bacteria via the CR1 and CR3 receptors of the macrophage	-
AM06_GM001871	58.5	4.7e-63	VFG000077	VF0074	ClpP	clpP ATP-dependent Clp protease proteolytic subunit		21.6 kDa protein belongs to a family of proteases highly conserved in prokaryotes and eukaryotes	-	Serine protease involved in proteolysis and is required for growth under stress conditions	-
AM06_GM002361	59.2	1.9e-117	VFG017752	CVF393	Capsule biosynthesis and transport	JJD26997_1764 GDP-fucose synthetase
AM06_GM002263	59.5	3.4e-124	VFG037923	CVF775	Capsule	M3Q_285 nucleoside-diphosphate sugar epimerase		GBS can be suclassified into serotypes according to the immunologic type of the polysaccharide capsule. Of the nine serotypes described so far, the type Ia, Ib, II, III and V are reponsible for the majority of invasive human GBS disease; serotype III is particularly important becasue it causes the majority of infection to neonates	The different capsular polysaccharides consists of high-molecular-weight polymers with a repeating unit composed of glucose, galactose, N-acetylglucosamine and sialic acid; sialic acid plays important role in virulence	Inhibits the binding of the activated complement factor C3b to the surface of S. agalactiae, preventing the activation of the alternative complement pathway and inhibits complement-mediated opsonophagocytosis	-
AM06_GM001599	59.7	4e-20	VFG011430	CVF383	LPS	acpXL acyl carrier protein		Composed of the O-antigen, core polysaccharides and lipid A; the genes involved in the biosynthesis of the basic O-antigen are located in the rfb/rfc loci; O-antigen modification is associated with temperate bacteriophages. Four different serotype-converting phages have been found: SfII, Sf6, SfV and SfX, which are involved in conversion of a serotype Y stain to serotypes 2a, 3b, 5a and X, respec…	-	Required for resistance to host defence and for the intracellular spread, but not for bacterial invasion	-
AM06_GM002121	63.1	9.7e-111	VFG017989	CVF393	Capsule biosynthesis and transport	C8J_1346 hypothetical protein
AM06_GM002440	64.9	2.5e-156	VFG018662	CVF153	Streptococcal enolase	eno enolase
AM06_GM002360	65.3	3.5e-132	VFG003402	CVF043	O-antigen	gmd GDP-D-mannose dehydratase		Y. enterocolitica O antigen expression is temperature regulated.	-	LPS O antigen mutants were severely impaired in their ability to colonize the Peyer's patches and did not colonize spleen and liver. The absence of O antigen in the outer membrane affects the expression of other Yersinia virulence factors.	-
AM06_GM002262	66	5.7e-109	VFG037938	CVF775	Capsule	M3Q_286 bifunctional UDP-N-acetylglucosamine pyrophosphorylase/glucosamine-1-phosphate N-acetyltransferase		GBS can be suclassified into serotypes according to the immunologic type of the polysaccharide capsule. Of the nine serotypes described so far, the type Ia, Ib, II, III and V are reponsible for the majority of invasive human GBS disease; serotype III is particularly important becasue it causes the majority of infection to neonates	The different capsular polysaccharides consists of high-molecular-weight polymers with a repeating unit composed of glucose, galactose, N-acetylglucosamine and sialic acid; sialic acid plays important role in virulence	Inhibits the binding of the activated complement factor C3b to the surface of S. agalactiae, preventing the activation of the alternative complement pathway and inhibits complement-mediated opsonophagocytosis	-
AM06_GM001754	66.2	1.9e-156	VFG018662	CVF153	Streptococcal enolase	eno enolase
AM06_GM000135	66.9	2.5e-198	VFG043575	AI394	polymorphic membrane protein (PmpD)/pmp21	CPn0134 chaperonin GroEL
AM06_GM001874	73.1	3.9e-177	VFG046467	CVF827	EF-Tu	FN3523_1640 translation elongation factor Tu		-	-	Surface-expressed elongation factor-Tu (EF-Tu) mediates attachment by interacting with host cell nucleolin	-
