# Supplementary material for: Safety Evaluation and Probiotic Potency Screening of Akkermansia muciniphila Strains Isolated from Human Feces and Breast Milk
Source: Microbiol Spectr. 2023 Feb 14;11(2):e03361-22. doi: 10.1128/spectrum.03361-22 (PMC10103750; doi:10.1128/spectrum.03361-22)
Supplement: Supplemental file 3 — Table S3. Download spectrum.03361-22-s0004.xlsx, XLSX file, 0.02 MB [file spectrum.03361-22-s0004.xlsx]

## Sheet: ATCC BAA-835
Peak Name	Percent
15:0 ANTEISO FAME	38.51
14:0 ISO FAME	17.76
16:0 ISO FAME	11.39
16:0 FAME	8.53
15:0 FAME	4.49
16:0 3OH FAME	3.78
15:0 3OH FAME	2.49
17:0 FAME	2.37
14:0 FAME	2.15
Sum In Feature 5	2.15
Summed Feature 5	2.15
Sum In Feature 9	1.56
Summed Feature 9	1.56
17:0 ANTEISO FAME	1.21
Sum In Feature 1	1.16
Summed Feature 1	1.16
15:0 ISO FAME	0.79
17:0 3OH ? FAME	0.45
18:0 FAME	0.44
18:0 ISO	0.41
17:0 ANTE 3OH FAME	0.19
17:0 ISO FAME	0.16

## Sheet: AM01
Peak Name	Percent
15:0 ANTEISO FAME	41.2
15:0 FAME	10.21
14:0 ISO FAME	7.79
15:0 3OH FAME	6.91
17:0 FAME	6.91
16:0 FAME	6.49
16:0 ISO FAME	4.66
16:0 3OH FAME	2.86
Sum In Feature 5	2.2
Summed Feature 5	2.2
17:0 ANTEISO FAME	2.01
14:0 FAME	1.72
17:0 3OH ? FAME	1.15
Sum In Feature 9	1.08
Summed Feature 9	1.08
Sum In Feature 1	0.89
Summed Feature 1	0.89
15:0 ISO FAME	0.81
18:0 FAME	0.78
14:0 DMA	0.58
18:0 ISO	0.48
19:0 FAME	0.36
13:0 FAME	0.23
17:0 ANTE 3OH FAME	0.23
17:0 ISO FAME	0.21
Sum In Feature 6	0.16
Summed Feature 6	0.16
Sum In Feature 2	0.11
Summed Feature 2	0.11

## Sheet: AM02
Peak Name	Percent
15:0 ANTEISO FAME	41.65
14:0 ISO FAME	17.6
16:0 FAME	11.13
16:0 ISO FAME	6.19
14:0 FAME	4.75
Sum In Feature 5	4.08
Summed Feature 5	4.08
15:0 FAME	3.93
16:0 3OH FAME	2.79
15:0 3OH FAME	1.63
15:0 ISO FAME	1.33
17:0 FAME	1.18
Sum In Feature 1	0.86
Summed Feature 1	0.86
Sum In Feature 9	0.81
Summed Feature 9	0.81
17:0 ANTEISO FAME	0.57
18:0 FAME	0.27
Sum In Feature 6	0.24
Summed Feature 6	0.24
17:0 3OH ? FAME	0.22
17:0 ISO FAME	0.13
18:0 ISO	0.13
17:0 ANTE 3OH FAME	0.12
13:0 FAME	0.08
Sum In Feature 2	0.07
16:1 CIS 9 FAME	0.07
Summed Feature 2	0.07
10:0 FAME	0.06
18:1 AT 17.254 DMA	0.06
13:0 ANTEISO FAME	0.05

## Sheet: AM03
Peak Name	Percent
Sum In Feature 2	0.07
Summed Feature 2	0.07
13:0 FAME	0.08
17:0 ANTE 3OH FAME	0.11
Sum In Feature 6	0.12
Summed Feature 6	0.12
18:0 ISO	0.16
17:0 ISO FAME	0.18
17:0 3OH ? FAME	0.22
18:0 FAME	0.44
17:0 ANTEISO FAME	0.81
Sum In Feature 9	0.81
Summed Feature 9	0.81
Sum In Feature 1	0.92
Summed Feature 1	0.92
17:0 FAME	1.24
15:0 ISO FAME	1.28
15:0 3OH FAME	1.52
16:0 3OH FAME	2.85
15:0 FAME	3.72
Sum In Feature 5	4.06
Summed Feature 5	4.06
14:0 FAME	5.21
16:0 ISO FAME	6.45
16:0 FAME	11.79
14:0 ISO FAME	17.54
15:0 ANTEISO FAME	40.43

## Sheet: AM04
Peak Name	Percent
15:0 ANTEISO FAME	34.96
14:0 ISO FAME	16.03
15:0 FAME	12.92
16:0 ISO FAME	7.84
17:0 FAME	6.82
15:0 3OH FAME	5.69
16:0 FAME	4.86
17:0 ANTEISO FAME	1.88
16:0 3OH FAME	1.65
14:0 FAME	1.19
Sum In Feature 5	1.06
Summed Feature 5	1.06
17:0 3OH ? FAME	0.95
Sum In Feature 9	0.73
Summed Feature 9	0.73
15:0 ISO FAME	0.59
16:0 ALDE	0.52
Sum In Feature 1	0.49
18:0 ISO	0.49
Summed Feature 1	0.49
18:0 FAME	0.34
14:0 DMA	0.28
13:0 FAME	0.25
17:0 ISO FAME	0.19
17:0 ANTE 3OH FAME	0.14
19:0 FAME	0.1
10:0 FAME	0.05

## Sheet: AM05
Peak Name	Percent
15:0 ANTEISO FAME	45.93
16:0 FAME	11.31
14:0 ISO FAME	10.37
16:0 ISO FAME	6.51
16:0 3OH FAME	6.47
Sum In Feature 5	4.54
Summed Feature 5	4.54
18:1 CIS 9 FAME	3.89
14:0 FAME	2.89
17:0 ANTEISO FAME	2.76
Sum In Feature 1	1.7
Summed Feature 1	1.7
Sum In Feature 9	1.45
Summed Feature 9	1.45
18:0 FAME	1.37
15:0 ISO FAME	0.8

## Sheet: AM06
Peak Name	Percent
15:0 ANTEISO FAME	44.15
16:0 FAME	18.34
16:0 3OH FAME	7.23
14:0 ISO FAME	5.18
14:0 FAME	4.68
Sum In Feature 5	3.7
Summed Feature 5	3.7
17:0 ANTEISO FAME	2.79
Sum In Feature 1	2.7
Summed Feature 1	2.7
16:0 ISO FAME	2.37
18:0 FAME	2.32
18:1 CIS 9 FAME	2.3
15:0 3OH FAME	1.29
15:0 FAME	0.84
17:0 FAME	0.77
Sum In Feature 9	0.63
Summed Feature 9	0.63
15:0 ISO FAME	0.42
Sum In Feature 2	0.28
Summed Feature 2	0.28
