# Supplementary material for: Safety Evaluation and Probiotic Potency Screening of Akkermansia muciniphila Strains Isolated from Human Feces and Breast Milk
Source: Microbiol Spectr. 2023 Feb 14;11(2):e03361-22. doi: 10.1128/spectrum.03361-22 (PMC10103750; doi:10.1128/spectrum.03361-22)
Supplement: Supplemental file 5 — Table S5. Download spectrum.03361-22-s0005.xlsx, XLSX file, 0.01 MB [file spectrum.03361-22-s0005.xlsx]

## Sheet: Sheet1
Table S5. Numbers of SNP (A) Indel (B) SV (C) between different generations of AM02 and AM06
(A) Numbers of SNPs between different generations of AM02 and AM06
Reference	Sample	Gene region		Intergenic	Total
		nonsynonymous mutation	synonymous mutation
AM02 G0	AM02 A30	1	0	0	1
	AM02 B30	2	1	0	3
	AM02 A60	0	0	0	0
	AM02 B60	2	0	0	2
	AM02 A100	1	0	0	1
	AM02 B100	2	1	0	3
AM06 G0	AM06 A30	0	0	0	0
	AM06 B30	0	0	0	0
	AM06 A60	0	0	0	0
	AM06 B60	1	0	0	1
	AM06 A100	0	0	0	0
	AM06 B100	1	0	0	1
(B) Numbers of InDel between different generations of AM02 and AM06
Reference	Sample	Gene region		Intergenic	Total
		nonframeshift InDel	frameshift InDel
AM02 G0	AM02 A30	0	0	0	0
	AM02 B30	0	0	0	0
	AM02 A60	0	3	0	3
	AM02 B60	1	0	0	1
	AM02 A100	0	2	0	2
	AM02 B100	1	0	0	1
AM06 G0	AM06 A30	0	1	0	1
	AM06 B30	0	0	0	0
	AM06 A60	0	0	0	0
	AM06 B60	0	1	0	1
	AM06 A100	0	0	0	0
	AM06 B100	0	2	0	2
(C) Numbers of SV between different generations of AM02 and AM06
Reference	Sample	Gene region	Intergenic	Total
AM02 G0	AM02 A30	0	0	0
	AM02 B30	0	0	0
	AM02 A60	0	0	0
	AM02 B60	0	0	0
	AM02 A100	0	0	0
	AM02 B100	1	0	1
AM06 G0	AM06 A30	0	0	0
	AM06 B30	0	0	0
	AM06 A60	0	0	0
	AM06 B60	0	0	0
	AM06 A100	1	0	1
	AM06 B100	1	0	1
