# Supplementary material for: Safety Evaluation and Probiotic Potency Screening of Akkermansia muciniphila Strains Isolated from Human Feces and Breast Milk
Source: Microbiol Spectr. 2023 Feb 14;11(2):e03361-22. doi: 10.1128/spectrum.03361-22 (PMC10103750; doi:10.1128/spectrum.03361-22)
Supplement: Supplemental file 6 — Table S6. Download spectrum.03361-22-s0006.xlsx, XLSX file, 0.01 MB [file spectrum.03361-22-s0006.xlsx]

## Sheet: Sheet1
Table S6. Blood biochemical test on day 7
	Vehicle	AM02 G0	AM02 A100	AM02 B100	AM06 G0	AM06 A100	AM06 B100
BUN（mg/dL）	17.59±0.95	16.84±0.89	16.55±3.47	19.59±3.94	15.58±2.97	15.47±2.28	14.73±1.7
GLU（mg/dL）	94±44	72±29	45±28	63±50	54±16	72±10	97±45
HDL(mmol/L)	1.08±0.18	1±0.26	1.1±0.23	1.33±0.26	1.04±0.2	1.08±0.14	1.04±0.06
LDL(mmol/L)	0.55±0.07	0.47±0.07	0.67±0.13	0.59±0.09	0.59±0.11	0.47±0.08	0.46±0.04
ALT(U/L)	21.91±5.33	37.65±37.84	22.45±6.2	21.19±2.35	28.54±11.67	26.25±7.64	34.56±8.88
AST(U/L)	138.58±33.95	198.22±78.72	194.3±12.69	152.33±22.68	181.64±29.07	159.5±34.02	154.36±36.36
CHOL(mmol/L)	2.86±0.31	2.89±0.21	3.16±0.31	3.36±0.64	2.91±0.46	2.69±0.42	2.6±0.16
TG(mmol/L)	1.5±0.31	1.75±0.72	1.78±0.27	1.49±0.46	1.4±0.19	1.06±0.19	1.25±0.42
