# Supplementary material for: Safety Evaluation and Probiotic Potency Screening of Akkermansia muciniphila Strains Isolated from Human Feces and Breast Milk
Source: Microbiol Spectr. 2023 Feb 14;11(2):e03361-22. doi: 10.1128/spectrum.03361-22 (PMC10103750; doi:10.1128/spectrum.03361-22)
Supplement: Supplemental file 7 — Table S7. Download spectrum.03361-22-s0007.xlsx, XLSX file, 0.01 MB [file spectrum.03361-22-s0007.xlsx]

## Sheet: Sheet1
Blood routine examination of Balb/c mice under 1-month oral administration with 109 and 1010 CFU/day of AM06.
	Vehicle	109CFU AMO6	1010CFU AMO6
RBC(M/uL)	10.56 ± 0.30	9.46 ± 2.18	9.02 ± 2.83
HGB(g/dL)	15.84 ± 0.45	12.97 ± 6.10	13.62 ± 4.18
HCT(%)	50.37 ± 1.78	45.68 ± 10.35	42.43 ± 13.74
MCV(fL)	47.71 ± 0.66	48.38 ± 0.88	46.77 ± 1.05
MCH(pg)	15.01 ± 0.09	12.65 ± 5.61	15.18 ± 0.27
MCHC(g/dL)	31.44 ± 0.35	26.30 ± 11.72	32.42 ± 1.31
RDW-SD(fL)	30.14 ± 0.45	29.52 ± 2.69	30.52 ± 1.82
RDW-CV(%)	25.30 ± 0.40	24.08 ± 3.14	24.62 ± 2.92
PLT(K/uL)	770.71 ± 74.21	542.17 ± 258.85	774.17 ± 271.87
MPV(fL)	8.63 ± 0.20	7.88 ± 1.33	8.03 ± 0.74
WBC(K/uL)	3.01 ± 1.35	5.18 ± 1.94	2.75 ± 0.72
NEUT#(K/uL)	0.43 ± 0.15	0.78 ± 0.19	0.57 ± 0.23
LYMPH#(K/uL)	2.46 ± 1.21	4.24 ± 1.78	2.09 ± 0.61
MONO#(K/uL)	0.04 ± 0.01	0.07 ± 0.04	0.04 ± 0.02
EO#(K/uL)	0.09 ± 0.06	0.09 ± 0.03	0.05 ± 0.02
BASO#(K/uL)	0.00 ± 0.00	0.00 ± 0.01	0.00 ± 0.00
NEUT%(%)	15.23 ± 4.91	15.90 ± 4.35	20.70 ± 8.25
LYMPH%(%)	80.54 ± 4.71	80.82 ± 4.35	76.08 ± 8.04
MONO%(%)	1.44 ± 0.40	1.37 ± 0.31	1.32 ± 0.49
EO%(%)	2.73 ± 1.23	1.82 ± 0.86	1.83 ± 0.67
BASO%(%)	0.06 ± 0.15	0.10 ± 0.15	0.07 ± 0.16
