# Supplementary material for: Safety Evaluation and Probiotic Potency Screening of Akkermansia muciniphila Strains Isolated from Human Feces and Breast Milk
Source: Microbiol Spectr. 2023 Feb 14;11(2):e03361-22. doi: 10.1128/spectrum.03361-22 (PMC10103750; doi:10.1128/spectrum.03361-22)
Supplement: Supplemental file 8 — Table S8. Download spectrum.03361-22-s0008.xlsx, XLSX file, 0.01 MB [file spectrum.03361-22-s0008.xlsx]

## Sheet: Sheet1
Blood routine examination of nude mice under 7-day oral administration with 109 CFU/day of AM06.
	Vehicle	109CFU AMO6
RBC(M/uL)	10.01 ± 1.37	9.96 ± 1.77
HGB(g/dL)	16.10 ± 0.94	15.27 ± 2.49
HCT(%)	49.87 ± 6.23	47.50 ± 9.82
MCV(fL)	50.05 ± 4.92	47.48 ± 1.74
MCH(pg)	16.27 ± 1.75	15.37 ± 0.35
MCHC(g/dL)	32.57 ± 2.82	32.40 ± 1.73
RDW-SD(fL)	35.20 ± 2.02	32.60 ± 2.61
RDW-CV(%)	27.53 ± 1.66	26.17 ± 1.86
PLT(K/uL)	590.00 ± 307.14	564.00 ± 203.16
MPV(fL)	10.28 ± 1.73	9.50 ± 0.36
WBC(K/uL)	1.97 ± 1.11	1.63 ± 0.45
NEUT#(K/uL)	0.99 ± 0.37	0.80 ± 0.20
LYMPH#(K/uL)	0.84 ± 0.66	0.74 ± 0.25
MONO#(K/uL)	0.05 ± 0.04	0.03 ± 0.01
EO#(K/uL)	0.09 ± 0.06	0.06 ± 0.03
BASO#(K/uL)	0.00 ± 0.00	0.00 ± 0.01
NEUT%(%)	53.18 ± 8.91	49.68 ± 4.52
LYMPH%(%)	40.04 ± 8.53	44.67 ± 5.05
MONO%(%)	2.12 ± 0.75	1.82 ± 0.58
EO%(%)	4.60 ± 0.76	3.55 ± 1.14
BASO%(%)	0.06 ± 0.13	0.28 ± 0.45
